# Supplementary material for: Long noncoding RNA PANDA and scaffold-attachment-factor SAFA control senescence entry and exit
Source: Nat Commun. 2014 Nov 19;5:5323. doi: 10.1038/ncomms6323 (PMC4263151; doi:10.1038/ncomms6323)
Supplement: Supplementary Data 1 — List of PRC targets up-regulated in cells undergoing oncogenic RAS-induced senescence [file ncomms6323-s2.xlsx]

## Sheet: Feuil1
List of PRC targets up-regulated in cells undergoing oncogenic RAS-induced senescence
ABCA3
ABCC8
ABHD2
ABHD5
ABHD6
ABTB2
ADAMTS20
ADCY4
ADCY8
ADCYAP1
ADORA1
ADRA1A
AIM1
ALDH1A3
ALDH1L1
ALK
ALOXE3
AREG
ARHGAP24
ARNTL
ASB2
ATF3
ATP2A3
ATP8A2
AVP
AVPR1A
BAI3
BAIAP2
BARX1
BARX2
BCAN
BCL2L10
BHLHB2
BHLHB3
BIK
BIRC3
BMP2
BMP8B
BNC1
BPGM
BTBD11
C13orf18
C14orf162
C17orf28
C18orf34
C1QL2
C6orf141
C9orf16
C9orf53
CA12
CACNA1E
CACNA2D3
CACNG6
CALCA
CALCR
CAST
CBLN1
CBLN2
CBLN4
CCNA1
CCND2
CCNE1
CCR10
CD164
CD1D
CD300A
CDK5R2
CDKN1A
CDKN2A
CDKN2B
CDX2
CEBPA
CELSR1
CENTA2
CHRDL2
CHST11
CHST2
CHST8
CIDEA
CITED1
CLDN5
CLDN6
CLDN9
CLIC5
CLSTN2
CMKOR1
CNIH3
CNTFR
CNTNAP2
COL19A1
CPEB1
CRABP1
CRHR1
CRYBA2
CRYL1
CSMD1
CTNND2
CUGBP2
CUTL2
CXCL14
CXCR4
CYP26B1
CYP2J2
DACH2
DCC
DGAT2
DIO3
DKFZP564O0823
DKK2
DLK1
DLX2
DLX3
DMD
DMRT1
DSCAML1
DUOX2
DUSP15
DUSP4
DUSP6
ECE2
ECGF1
EDN1
EGLN1
EGR2
EGR3
EGR4
EIF2AK2
ELAVL2
ELMOD1
EMX1
EN2
ENTPD3
EOMES
EPB41L3
EPHA4
ERG
FAM43B
FBXL14
FBXL16
FBXL21
FBXL8
FBXO39
FERD3L
FGF12
FGF14
FGF19
FLT3
FOXD3
FOXJ1
FOXL2
FRMD4B
FRMPD1
G0S2
GABRA2
GABRA4
GABRA5
GAD1
GADD45G
GADL1
GALNTL4
GALR1
GATA4
GATA5
GBX2
GCH1
GDF7
GDNF
GHSR
GJB2
GPR115
GPR158
GPR4
GPR50
GPR56
GPR83
GRB10
HAND1
HAP1
HBA1
HBA2
HBEGF
HCG4
HCN4
HCRTR2
HECW2
HES1
HES2
HES7
HEY1
HLA-B
HLA-G
HLF
HMX3
HOMER3
HOXA9
HOXB2
HOXB9
HOXC13
HOXC6
HOXD13
HOXD4
HOXD8
HOXD9
HPCAL4
HRH3
HRK
HS3ST1
HSA9761
HSPC171
HTR1B
ICAM1
IER3
IER3
IGFBP1
IGSF4B
IHH
IL10RA
IL1RAPL2
IL6R
IL7
IL8
IMPDH1
INSM1
IRF8
IRX4
IRX6
ISL1
ITCH
ITGA2
ITPKA
ITPR1
JAG2
JMJD3
JPH4
JUNB
KAL1
KCNA1
KCNA5
KCNC4
KCNG1
KCNG1
KCNH6
KCNJ4
KCNK13
KCNK17
KCNK3
KCNK3
KCNK9
KCNMA1
KCNN4
KCTD12
KIAA0746
KIAA0895
KIAA1718
KL
KLF14
KLF9
KLK10
KY
LGI3
LHX1
LHX2
LHX5
LHX6
LIF
LIF
LIPG
LMAN1L
LMO1
LMO2
LPL
LPO
LRFN5
LY6H
LYPLA1
MAFB
MAPK4
MAPKAPK3
MATK
MCTP1
MDGA1
ME2
MEOX2
MLNR
MLPH
MMP3
MMP1
MRS2L
MSC
MSX1
MT1A
MT1E
MT1G
MT1H
MT3
MTHFS
MTSS1
MYCL1
MYO5A
NDRG2
NEF3
NEFL
NETO1
NEUROD2
NGEF
NGFR
NKX2-8
NKX6-2
NOL4
NPPC
NPY1R
NRG1
NRIP3
NRIP3
NRP2
NTN1
NTNG2
NTRK1
NTRK2
NTRK3
NTSR1
NUPL1
OCA2
OLIG2
ONECUT1
OSBP2
OTOP2
OVOL1
P2RX2
PAPOLA
PAX3
PAX5
PAX7
PCDH17
PCDH8
PCSK2
PCTK2
PDE4B
PDE4B
PDE4DIP
PDGFB
PDHX
PELI1
PHC2
PHF21B
PHOX2A
PHYHIPL
PIK3R5
PKP1
PLAUR
PLCG2
PMAIP1
PNMT
POLR2A
POLR3E
POU3F1
PPP1R14C
PPP1R1B
PRDM12
PREX1
PRKCH
PRKG2
PROK2
PROM1
PRPH
PRPH
PTHLH
PTHLH
RAB31
RASD1
RASGRF1
RASGRP2
RET
RFX4
RGS20
RGS20
RGS6
RHOB
RIMS4
RIPK3
RIPK4
ROPN1
RORA
RORB
RPP25
RRAD
RRAD
RUNX1
RUNX2
RXRG
RYR2
SCIN
SCNN1B
SCRT1
SCTR
SEMA6D
SERPINB2
SEZ6
SEZ6L
SGPP2
SHH
SHOX
SLC10A4
SLC12A5
SLC13A5
SLC16A11
SLC16A3
SLC17A7
SLC19A2
SLC22A3
SLC26A4
SLC2A14
SLC30A2
SLC30A3
SLC35D3
SLC37A2
SLC5A5
SLC6A1
SLC6A15
SLC6A2
SLC6A3
SLC6A4
SLC8A3
SLC9A2
SLCO4A1
SLCO4A1
SLCO5A1
SLITRK2
SMTN
SOCS3
SOX17
SOX21
SOX8
SP5
SPAG6
SPATS1
SPHK1
ST6GAL2
ST8SIA4
ST8SIA5
STAM2
STMN2
STXBP5L
SV2B
SV2C
SYT12
TAC1
TAL1
TAP1
TBX15
TBX21
TBX21
TCF7
TEGT
TFAP2C
TFPI2
TGFA
TGFA
THBD
THBD
TLR2
TMEFF2
TMEM37
TMEM38B
TMOD2
TNFRSF11A
TNFRSF8
TNFRSF9
TNFSF9
TNIK
TNXB
TRIB1
TRIM10
TRIM25
TRIM36
TRIM36
TRIM9
TRPM3
UCP1
ULBP1
ULBP2
USP3
VGF
VSNL1
WNT1
WNT10A
WNT11
WNT6
WNT9B
WT1
XPO1
YES1
ZCCHC12
ZMYND15
ZNF541
ZSWIM5
